# Supplementary material for: Validation of the CLIF-C OF Score and CLIF-C ACLF Score to Predict Transplant-Free Survival in Patients with Liver Cirrhosis and Concomitant Need for Intensive Care Unit Treatment
Source: Medicina (Kaunas). 2023 Apr 29;59(5):866. doi: 10.3390/medicina59050866 (PMC10221777; doi:10.3390/medicina59050866)
Supplement: Supplementary file 1 [file medicina-59-00866-s001.zip]

Archive with 1 entries (1 files):
- medicina-2313605-supplementary.pdf
